# Supplementary material for: Removal of a Past Varnish Treatment from a 19th-Century Belgian Wall Painting by Means of a Solvent-Loaded Double Network Hydrogel
Source: Polymers (Basel). 2021 Aug 10;13(16):2651. doi: 10.3390/polym13162651 (PMC8399542; doi:10.3390/polym13162651)
Supplement: Supplementary file 1 [file polymers-13-02651-s001.zip]

Archive with 1 entries (1 files):
- polymers-1323279-SM.pdf
